# Supplementary material for: Effects of a High-Fat Diet on Tissue Mass, Bone, and Glucose Tolerance after Chronic Complete Spinal Cord Transection in Male Mice
Source: Neurotrauma Rep. Author manuscript; Available in PMC 2021 Jul 1. (PMC8240892; doi:10.1089/neur.2020.0014)
Supplement: Supp_Tab_1 [file NIHMS1695160-supplement-Supp_Tab_1.xlsx]

## Sheet: Body mass (abs)
Table Analyzed	Body mass
									Within each row, compare columns (simple effects within rows)
Two-way RM ANOVA	Matching: Stacked
Assume sphericity?	No								Number of families	13
Alpha	0.05								Number of comparisons per family	6
									Alpha	0.05
Source of Variation	% of total variation	P value	P value summary	Significant?	Geisser-Greenhouse's epsilon
Interaction	13.33	<0.0001	****	Yes					Tukey's multiple comparisons test	Mean Diff.	95.00% CI of diff.	Significant?	Summary	Adjusted P Value
Time	12.77	<0.0001	****	Yes	0.1563
Intervention	53.55	<0.0001	****	Yes					Baseline
Surgery / Diet	10.95	<0.0001	****	Yes					Sham-Control Chow vs. Sham-HF Chow	-1.133	-2.683 to 0.4163	No	ns	0.196
									Sham-Control Chow vs. SCI-Control Chow	-1.127	-2.260 to 0.006555	No	ns	0.0515
ANOVA table	SS	DF	MS	F (DFn, DFd)	P value				Sham-Control Chow vs. SCI-HF Chow	-0.9952	-2.510 to 0.5199	No	ns	0.2639
Interaction	1636	36	45.43	F (36, 312) = 25.51	P<0.0001				Sham-HF Chow vs. SCI-Control Chow	0.006667	-1.365 to 1.379	No	ns	>0.9999
Time	1566	12	130.5	F (1.876, 48.78) = 73.30	P<0.0001				Sham-HF Chow vs. SCI-HF Chow	0.1381	-1.525 to 1.801	No	ns	0.9948
Intervention	6568	3	2189	F (3, 26) = 42.40	P<0.0001				SCI-Control Chow vs. SCI-HF Chow	0.1314	-1.222 to 1.485	No	ns	0.9887
Surgery / Diet	1342	26	51.63	F (26, 312) = 29.00	P<0.0001
Residual	555.6	312	1.781						1
									Sham-Control Chow vs. Sham-HF Chow	-2.011	-3.599 to -0.4232	Yes	*	0.0118
Data summary									Sham-Control Chow vs. SCI-Control Chow	1.86	0.7043 to 3.016	Yes	**	0.0023
Number of columns (Intervention)	4								Sham-Control Chow vs. SCI-HF Chow	3.014	1.380 to 4.648	Yes	***	0.0009
Number of rows (Time)	13								Sham-HF Chow vs. SCI-Control Chow	3.871	2.312 to 5.430	Yes	****	<0.0001
Number of subjects (Surgery / Diet)	30								Sham-HF Chow vs. SCI-HF Chow	5.025	3.150 to 6.900	Yes	****	<0.0001
									SCI-Control Chow vs. SCI-HF Chow	1.154	-0.4616 to 2.770	No	ns	0.1866
									2
									Sham-Control Chow vs. Sham-HF Chow	-2.833	-4.566 to -1.101	Yes	**	0.0015
									Sham-Control Chow vs. SCI-Control Chow	2.069	0.8818 to 3.256	Yes	**	0.0012
									Sham-Control Chow vs. SCI-HF Chow	3.175	1.794 to 4.555	Yes	****	<0.0001
									Sham-HF Chow vs. SCI-Control Chow	4.902	3.307 to 6.498	Yes	****	<0.0001
									Sham-HF Chow vs. SCI-HF Chow	6.008	4.297 to 7.719	Yes	****	<0.0001
									SCI-Control Chow vs. SCI-HF Chow	1.106	-0.05801 to 2.269	No	ns	0.0633
									3
									Sham-Control Chow vs. Sham-HF Chow	-4.033	-6.035 to -2.031	Yes	***	0.0003
									Sham-Control Chow vs. SCI-Control Chow	1.809	-0.1082 to 3.726	No	ns	0.0646
									Sham-Control Chow vs. SCI-HF Chow	3.103	1.761 to 4.446	Yes	****	<0.0001
									Sham-HF Chow vs. SCI-Control Chow	5.842	3.568 to 8.117	Yes	****	<0.0001
									Sham-HF Chow vs. SCI-HF Chow	7.137	5.169 to 9.104	Yes	****	<0.0001
									SCI-Control Chow vs. SCI-HF Chow	1.294	-0.6093 to 3.198	No	ns	0.1992
									4
									Sham-Control Chow vs. Sham-HF Chow	-5.089	-8.109 to -2.069	Yes	**	0.0016
									Sham-Control Chow vs. SCI-Control Chow	1.436	-0.2811 to 3.152	No	ns	0.1132
									Sham-Control Chow vs. SCI-HF Chow	3.198	1.583 to 4.813	Yes	***	0.0003
									Sham-HF Chow vs. SCI-Control Chow	6.524	3.543 to 9.506	Yes	***	0.0002
									Sham-HF Chow vs. SCI-HF Chow	8.287	5.332 to 11.24	Yes	****	<0.0001
									SCI-Control Chow vs. SCI-HF Chow	1.763	0.2401 to 3.286	Yes	*	0.0238
									5
									Sham-Control Chow vs. Sham-HF Chow	-5.5	-8.953 to -2.047	Yes	**	0.003
									Sham-Control Chow vs. SCI-Control Chow	1.607	-0.1442 to 3.358	No	ns	0.0745
									Sham-Control Chow vs. SCI-HF Chow	3.652	2.104 to 5.201	Yes	****	<0.0001
									Sham-HF Chow vs. SCI-Control Chow	7.107	3.622 to 10.59	Yes	***	0.0004
									Sham-HF Chow vs. SCI-HF Chow	9.152	5.704 to 12.60	Yes	****	<0.0001
									SCI-Control Chow vs. SCI-HF Chow	2.046	0.2958 to 3.796	Yes	*	0.0228
									6
									Sham-Control Chow vs. Sham-HF Chow	-6.667	-10.86 to -2.477	Yes	**	0.0026
									Sham-Control Chow vs. SCI-Control Chow	1.54	-0.9425 to 4.022	No	ns	0.2925
									Sham-Control Chow vs. SCI-HF Chow	3.743	1.655 to 5.831	Yes	***	0.0007
									Sham-HF Chow vs. SCI-Control Chow	8.207	3.983 to 12.43	Yes	***	0.0006
									Sham-HF Chow vs. SCI-HF Chow	10.41	6.288 to 14.53	Yes	****	<0.0001
									SCI-Control Chow vs. SCI-HF Chow	2.203	-0.1190 to 4.525	No	ns	0.063
									7
									Sham-Control Chow vs. Sham-HF Chow	-7.589	-12.31 to -2.864	Yes	**	0.0026
									Sham-Control Chow vs. SCI-Control Chow	2.151	-0.5686 to 4.871	No	ns	0.1354
									Sham-Control Chow vs. SCI-HF Chow	4.011	1.990 to 6.033	Yes	***	0.0003
									Sham-HF Chow vs. SCI-Control Chow	9.74	4.945 to 14.53	Yes	***	0.0004
									Sham-HF Chow vs. SCI-HF Chow	11.6	6.956 to 16.24	Yes	***	0.0001
									SCI-Control Chow vs. SCI-HF Chow	1.86	-0.6916 to 4.412	No	ns	0.154
									8
									Sham-Control Chow vs. Sham-HF Chow	-8.944	-13.03 to -4.860	Yes	***	0.0002
									Sham-Control Chow vs. SCI-Control Chow	1.973	-0.2126 to 4.159	No	ns	0.0808
									Sham-Control Chow vs. SCI-HF Chow	4.148	2.106 to 6.189	Yes	***	0.0002
									Sham-HF Chow vs. SCI-Control Chow	10.92	6.818 to 15.02	Yes	****	<0.0001
									Sham-HF Chow vs. SCI-HF Chow	13.09	9.021 to 17.16	Yes	****	<0.0001
									SCI-Control Chow vs. SCI-HF Chow	2.174	0.01241 to 4.336	Yes	*	0.0487
									9
									Sham-Control Chow vs. Sham-HF Chow	-7.856	-12.40 to -3.310	Yes	**	0.0013
									Sham-Control Chow vs. SCI-Control Chow	4.222	1.125 to 7.320	Yes	**	0.0091
									Sham-Control Chow vs. SCI-HF Chow	6.737	4.504 to 8.969	Yes	****	<0.0001
									Sham-HF Chow vs. SCI-Control Chow	12.08	7.386 to 16.77	Yes	****	<0.0001
									Sham-HF Chow vs. SCI-HF Chow	14.59	10.16 to 19.02	Yes	****	<0.0001
									SCI-Control Chow vs. SCI-HF Chow	2.514	-0.4332 to 5.462	No	ns	0.0912
									10
									Sham-Control Chow vs. Sham-HF Chow	-8.544	-13.97 to -3.118	Yes	**	0.0026
									Sham-Control Chow vs. SCI-Control Chow	4.907	1.222 to 8.592	Yes	**	0.0098
									Sham-Control Chow vs. SCI-HF Chow	7.252	4.336 to 10.17	Yes	****	<0.0001
									Sham-HF Chow vs. SCI-Control Chow	13.45	7.943 to 18.96	Yes	****	<0.0001
									Sham-HF Chow vs. SCI-HF Chow	15.8	10.55 to 21.04	Yes	****	<0.0001
									SCI-Control Chow vs. SCI-HF Chow	2.346	-1.036 to 5.728	No	ns	0.1853
									11
									Sham-Control Chow vs. Sham-HF Chow	-9.456	-15.31 to -3.603	Yes	**	0.002
									Sham-Control Chow vs. SCI-Control Chow	5.46	1.975 to 8.945	Yes	**	0.0027
									Sham-Control Chow vs. SCI-HF Chow	7.586	4.475 to 10.70	Yes	****	<0.0001
									Sham-HF Chow vs. SCI-Control Chow	14.92	9.210 to 20.62	Yes	****	<0.0001
									Sham-HF Chow vs. SCI-HF Chow	17.04	11.45 to 22.63	Yes	****	<0.0001
									SCI-Control Chow vs. SCI-HF Chow	2.126	-0.5720 to 4.823	No	ns	0.1234
									12
									Sham-Control Chow vs. Sham-HF Chow	-11.04	-17.32 to -4.772	Yes	**	0.001
									Sham-Control Chow vs. SCI-Control Chow	5.418	1.499 to 9.337	Yes	**	0.0071
									Sham-Control Chow vs. SCI-HF Chow	7.606	4.361 to 10.85	Yes	***	0.0001
									Sham-HF Chow vs. SCI-Control Chow	16.46	10.24 to 22.68	Yes	****	<0.0001
									Sham-HF Chow vs. SCI-HF Chow	18.65	12.64 to 24.66	Yes	****	<0.0001
									SCI-Control Chow vs. SCI-HF Chow	2.189	-1.142 to 5.519	No	ns	0.2027
									Test details	Mean 1	Mean 2	Mean Diff.	SE of diff.	N1	N2	q	DF
									Baseline
									Sham-Control Chow vs. Sham-HF Chow	22.63	23.77	-1.133	0.539	9	9	2.973	15.33
									Sham-Control Chow vs. SCI-Control Chow	22.63	23.76	-1.127	0.3763	9	5	4.234	10.96
									Sham-Control Chow vs. SCI-HF Chow	22.63	23.63	-0.9952	0.516	9	7	2.727	12.97
									Sham-HF Chow vs. SCI-Control Chow	23.77	23.76	0.006667	0.4496	9	5	0.02097	10.14
									Sham-HF Chow vs. SCI-HF Chow	23.77	23.63	0.1381	0.5717	9	7	0.3416	13.93
									SCI-Control Chow vs. SCI-HF Chow	23.76	23.63	0.1314	0.4218	5	7	0.4407	7.928
									1
									Sham-Control Chow vs. Sham-HF Chow	22.9	24.91	-2.011	0.5448	9	9	5.221	13.69
									Sham-Control Chow vs. SCI-Control Chow	22.9	21.04	1.86	0.3874	9	5	6.789	11.63
									Sham-Control Chow vs. SCI-HF Chow	22.9	19.89	3.014	0.5408	9	7	7.882	10.75
									Sham-HF Chow vs. SCI-Control Chow	24.91	21.04	3.871	0.5214	9	5	10.5	11.45
									Sham-HF Chow vs. SCI-HF Chow	24.91	19.89	5.025	0.6436	9	7	11.04	13.75
									SCI-Control Chow vs. SCI-HF Chow	21.04	19.89	1.154	0.5173	5	7	3.156	8.97
									2
									Sham-Control Chow vs. Sham-HF Chow	22.69	25.52	-2.833	0.5987	9	9	6.693	14.48
									Sham-Control Chow vs. SCI-Control Chow	22.69	20.62	2.069	0.397	9	5	7.369	11.46
									Sham-Control Chow vs. SCI-HF Chow	22.69	19.51	3.175	0.4746	9	7	9.46	13.94
									Sham-HF Chow vs. SCI-Control Chow	25.52	20.62	4.902	0.523	9	5	13.26	10.17
									Sham-HF Chow vs. SCI-HF Chow	25.52	19.51	6.008	0.5841	9	7	14.55	13.18
									SCI-Control Chow vs. SCI-HF Chow	20.62	19.51	1.106	0.3747	5	7	4.173	9.237
									3
									Sham-Control Chow vs. Sham-HF Chow	22.69	26.72	-4.033	0.6822	9	9	8.362	13.01
									Sham-Control Chow vs. SCI-Control Chow	22.69	20.88	1.809	0.5997	9	5	4.266	8.06
									Sham-Control Chow vs. SCI-HF Chow	22.69	19.59	3.103	0.4619	9	7	9.501	14
									Sham-HF Chow vs. SCI-Control Chow	26.72	20.88	5.842	0.7632	9	5	10.83	11.7
									Sham-HF Chow vs. SCI-HF Chow	26.72	19.59	7.137	0.6605	9	7	15.28	11.73
									SCI-Control Chow vs. SCI-HF Chow	20.88	19.59	1.294	0.5749	5	7	3.184	6.992
									4
									Sham-Control Chow vs. Sham-HF Chow	23.26	28.34	-5.089	1.013	9	9	7.106	11.66
									Sham-Control Chow vs. SCI-Control Chow	23.26	21.82	1.436	0.5766	9	5	3.521	11.78
									Sham-Control Chow vs. SCI-HF Chow	23.26	20.06	3.198	0.5537	9	7	8.169	13.64
									Sham-HF Chow vs. SCI-Control Chow	28.34	21.82	6.524	0.9788	9	5	9.427	10.24
									Sham-HF Chow vs. SCI-HF Chow	28.34	20.06	8.287	0.9655	9	7	12.14	9.977
									SCI-Control Chow vs. SCI-HF Chow	21.82	20.06	1.763	0.4889	5	7	5.1	9.101
									5
									Sham-Control Chow vs. Sham-HF Chow	23.87	29.37	-5.5	1.13	9	9	6.882	10.07
									Sham-Control Chow vs. SCI-Control Chow	23.87	22.26	1.607	0.572	9	5	3.972	9.974
									Sham-Control Chow vs. SCI-HF Chow	23.87	20.21	3.652	0.5321	9	7	9.708	13.88
									Sham-HF Chow vs. SCI-Control Chow	29.37	22.26	7.107	1.143	9	5	8.79	10.22
									Sham-HF Chow vs. SCI-HF Chow	29.37	20.21	9.152	1.124	9	7	11.52	9.834
									SCI-Control Chow vs. SCI-HF Chow	22.26	20.21	2.046	0.5595	5	7	5.17	8.92
									6
									Sham-Control Chow vs. Sham-HF Chow	24	30.67	-6.667	1.395	9	9	6.759	11.14
									Sham-Control Chow vs. SCI-Control Chow	24	22.46	1.54	0.8192	9	5	2.658	10.56
									Sham-Control Chow vs. SCI-HF Chow	24	20.26	3.743	0.7165	9	7	7.388	13.71
									Sham-HF Chow vs. SCI-Control Chow	30.67	22.46	8.207	1.399	9	5	8.299	10.77
									Sham-HF Chow vs. SCI-HF Chow	30.67	20.26	10.41	1.341	9	7	10.98	9.747
									SCI-Control Chow vs. SCI-HF Chow	22.46	20.26	2.203	0.7235	5	7	4.306	7.924
									7
									Sham-Control Chow vs. Sham-HF Chow	24.61	32.2	-7.589	1.561	9	9	6.876	10.63
									Sham-Control Chow vs. SCI-Control Chow	24.61	22.46	2.151	0.8868	9	5	3.431	9.865
									Sham-Control Chow vs. SCI-HF Chow	24.61	20.6	4.011	0.6837	9	7	8.296	12.35
									Sham-HF Chow vs. SCI-Control Chow	32.2	22.46	9.74	1.587	9	5	8.679	10.75
									Sham-HF Chow vs. SCI-HF Chow	32.2	20.6	11.6	1.483	9	7	11.06	8.876
									SCI-Control Chow vs. SCI-HF Chow	22.46	20.6	1.86	0.7418	5	7	3.546	6.124
									8
									Sham-Control Chow vs. Sham-HF Chow	24.43	33.38	-8.944	1.35	9	9	9.372	10.65
									Sham-Control Chow vs. SCI-Control Chow	24.43	22.46	1.973	0.7236	9	5	3.857	10.75
									Sham-Control Chow vs. SCI-HF Chow	24.43	20.29	4.148	0.702	9	7	8.355	13.94
									Sham-HF Chow vs. SCI-Control Chow	33.38	22.46	10.92	1.347	9	5	11.46	10.31
									Sham-HF Chow vs. SCI-HF Chow	33.38	20.29	13.09	1.336	9	7	13.86	10.22
									SCI-Control Chow vs. SCI-HF Chow	22.46	20.29	2.174	0.6974	5	7	4.409	9.327
									9
									Sham-Control Chow vs. Sham-HF Chow	27.12	34.98	-7.856	1.52	9	9	7.311	11.42
									Sham-Control Chow vs. SCI-Control Chow	27.12	22.9	4.222	1.002	9	5	5.96	9.457
									Sham-Control Chow vs. SCI-HF Chow	27.12	20.39	6.737	0.7567	9	7	12.59	12.54
									Sham-HF Chow vs. SCI-Control Chow	34.98	22.9	12.08	1.57	9	5	10.88	11.5
									Sham-HF Chow vs. SCI-HF Chow	34.98	20.39	14.59	1.426	9	7	14.47	9.236
									SCI-Control Chow vs. SCI-HF Chow	22.9	20.39	2.514	0.8537	5	7	4.165	6.05
									10
									Sham-Control Chow vs. Sham-HF Chow	28.27	36.81	-8.544	1.829	9	9	6.606	12.06
									Sham-Control Chow vs. SCI-Control Chow	28.27	23.36	4.907	1.214	9	5	5.715	10.46
									Sham-Control Chow vs. SCI-HF Chow	28.27	21.01	7.252	0.9903	9	7	10.36	12.68
									Sham-HF Chow vs. SCI-Control Chow	36.81	23.36	13.45	1.84	9	5	10.34	11.38
									Sham-HF Chow vs. SCI-HF Chow	36.81	21.01	15.8	1.701	9	7	13.13	9.559
									SCI-Control Chow vs. SCI-HF Chow	23.36	21.01	2.346	1.011	5	7	3.282	6.729
									11
									Sham-Control Chow vs. Sham-HF Chow	28.8	38.26	-9.456	1.98	9	9	6.754	12.35
									Sham-Control Chow vs. SCI-Control Chow	28.8	23.34	5.46	1.174	9	5	6.579	11.98
									Sham-Control Chow vs. SCI-HF Chow	28.8	21.21	7.586	1.029	9	7	10.42	10.73
									Sham-HF Chow vs. SCI-Control Chow	38.26	23.34	14.92	1.873	9	5	11.26	10.24
									Sham-HF Chow vs. SCI-HF Chow	38.26	21.21	17.04	1.786	9	7	13.5	8.859
									SCI-Control Chow vs. SCI-HF Chow	23.34	21.21	2.126	0.8044	5	7	3.737	6.674
									12
									Sham-Control Chow vs. Sham-HF Chow	28.78	39.82	-11.04	2.117	9	9	7.379	12.16
									Sham-Control Chow vs. SCI-Control Chow	28.78	23.36	5.418	1.312	9	5	5.841	11.52
									Sham-Control Chow vs. SCI-HF Chow	28.78	21.17	7.606	1.07	9	7	10.05	10.51
									Sham-HF Chow vs. SCI-Control Chow	39.82	23.36	16.46	2.059	9	5	11.31	10.78
									Sham-HF Chow vs. SCI-HF Chow	39.82	21.17	18.65	1.914	9	7	13.78	8.742
									SCI-Control Chow vs. SCI-HF Chow	23.36	21.17	2.189	0.9507	5	7	3.256	5.783

## Sheet: Body mass (rel)
Table Analyzed	Body mass (percent loss)
									Within each row, compare columns (simple effects within rows)
Two-way RM ANOVA	Matching: Stacked
Assume sphericity?	No								Number of families	13
Alpha	0.05								Number of comparisons per family	6
									Alpha	0.05
Source of Variation	% of total variation	P value	P value summary	Significant?	Geisser-Greenhouse's epsilon
Interaction	13.88	<0.0001	****	Yes					Tukey's multiple comparisons test	Mean Diff.	95.00% CI of diff.	Significant?	Summary	Adjusted P Value
Time	13.65	<0.0001	****	Yes	0.1638
Intervention	54.69	<0.0001	****	Yes					Baseline
Surgery / Diet	7.94	<0.0001	****	Yes
									1
ANOVA table	SS	DF	MS	F (DFn, DFd)	P value				Sham-Control Chow vs. Sham-HF Chow	-3.545	-10.08 to 2.991	No	ns	0.4263
Interaction	28903	36	802.9	F (36, 312) = 26.10	P<0.0001				Sham-Control Chow vs. SCI-Control Chow	12.77	6.589 to 18.96	Yes	***	0.0003
Time	28427	12	2369	F (1.966, 51.12) = 77.02	P<0.0001				Sham-Control Chow vs. SCI-HF Chow	17.22	11.31 to 23.13	Yes	****	<0.0001
Intervention	113880	3	37960	F (3, 26) = 59.69	P<0.0001				Sham-HF Chow vs. SCI-Control Chow	16.32	11.33 to 21.31	Yes	****	<0.0001
Surgery / Diet	16535	26	636	F (26, 312) = 20.68	P<0.0001				Sham-HF Chow vs. SCI-HF Chow	20.77	16.25 to 25.28	Yes	****	<0.0001
Residual	9596	312	30.76						SCI-Control Chow vs. SCI-HF Chow	4.446	0.5436 to 8.348	Yes	*	0.0274
Data summary									2
Number of columns (Intervention)	4								Sham-Control Chow vs. Sham-HF Chow	-7.003	-13.88 to -0.1248	Yes	*	0.0455
Number of rows (Time)	13								Sham-Control Chow vs. SCI-Control Chow	13.61	6.795 to 20.42	Yes	***	0.0005
Number of subjects (Surgery / Diet)	30								Sham-Control Chow vs. SCI-HF Chow	17.74	10.26 to 25.21	Yes	****	<0.0001
									Sham-HF Chow vs. SCI-Control Chow	20.61	16.39 to 24.83	Yes	****	<0.0001
									Sham-HF Chow vs. SCI-HF Chow	24.74	19.13 to 30.35	Yes	****	<0.0001
									SCI-Control Chow vs. SCI-HF Chow	4.127	-1.429 to 9.682	No	ns	0.1661
									3
									Sham-Control Chow vs. Sham-HF Chow	-12.03	-19.29 to -4.765	Yes	**	0.0014
									Sham-Control Chow vs. SCI-Control Chow	12.47	2.399 to 22.55	Yes	*	0.0164
									Sham-Control Chow vs. SCI-HF Chow	17.46	10.44 to 24.48	Yes	****	<0.0001
									Sham-HF Chow vs. SCI-Control Chow	24.5	14.84 to 34.16	Yes	***	0.0003
									Sham-HF Chow vs. SCI-HF Chow	29.49	24.07 to 34.91	Yes	****	<0.0001
									SCI-Control Chow vs. SCI-HF Chow	4.988	-4.694 to 14.67	No	ns	0.3598
									4
									Sham-Control Chow vs. Sham-HF Chow	-16.37	-26.33 to -6.411	Yes	**	0.0014
									Sham-Control Chow vs. SCI-Control Chow	10.98	3.374 to 18.59	Yes	**	0.0052
									Sham-Control Chow vs. SCI-HF Chow	17.85	10.41 to 25.30	Yes	****	<0.0001
									Sham-HF Chow vs. SCI-Control Chow	27.35	17.65 to 37.05	Yes	****	<0.0001
									Sham-HF Chow vs. SCI-HF Chow	34.22	24.60 to 43.85	Yes	****	<0.0001
									SCI-Control Chow vs. SCI-HF Chow	6.873	-0.2461 to 13.99	No	ns	0.059
									5
									Sham-Control Chow vs. Sham-HF Chow	-17.95	-29.69 to -6.197	Yes	**	0.0034
									Sham-Control Chow vs. SCI-Control Chow	11.87	5.117 to 18.63	Yes	**	0.0011
									Sham-Control Chow vs. SCI-HF Chow	19.86	11.79 to 27.94	Yes	****	<0.0001
									Sham-HF Chow vs. SCI-Control Chow	29.82	18.20 to 41.43	Yes	****	<0.0001
									Sham-HF Chow vs. SCI-HF Chow	37.81	25.67 to 49.95	Yes	****	<0.0001
									SCI-Control Chow vs. SCI-HF Chow	7.991	0.1176 to 15.86	Yes	*	0.0465
									6
									Sham-Control Chow vs. Sham-HF Chow	-22.96	-37.47 to -8.450	Yes	**	0.003
									Sham-Control Chow vs. SCI-Control Chow	11.48	2.513 to 20.45	Yes	*	0.0139
									Sham-Control Chow vs. SCI-HF Chow	20.17	12.10 to 28.24	Yes	****	<0.0001
									Sham-HF Chow vs. SCI-Control Chow	34.44	19.47 to 49.41	Yes	***	0.0001
									Sham-HF Chow vs. SCI-HF Chow	43.13	28.37 to 57.89	Yes	****	<0.0001
									SCI-Control Chow vs. SCI-HF Chow	8.687	-0.8897 to 18.26	No	ns	0.0777
									7
									Sham-Control Chow vs. Sham-HF Chow	-26.78	-43.80 to -9.753	Yes	**	0.0036
									Sham-Control Chow vs. SCI-Control Chow	14.16	4.336 to 23.97	Yes	**	0.0083
									Sham-Control Chow vs. SCI-HF Chow	21.38	14.34 to 28.41	Yes	****	<0.0001
									Sham-HF Chow vs. SCI-Control Chow	40.93	23.31 to 58.55	Yes	***	0.0001
									Sham-HF Chow vs. SCI-HF Chow	48.15	31.04 to 65.27	Yes	****	<0.0001
									SCI-Control Chow vs. SCI-HF Chow	7.222	-2.819 to 17.26	No	ns	0.1747
									8
									Sham-Control Chow vs. Sham-HF Chow	-32.33	-46.79 to -17.88	Yes	***	0.0001
									Sham-Control Chow vs. SCI-Control Chow	13.53	4.226 to 22.82	Yes	**	0.005
									Sham-Control Chow vs. SCI-HF Chow	22.15	13.27 to 31.02	Yes	****	<0.0001
									Sham-HF Chow vs. SCI-Control Chow	45.86	31.54 to 60.18	Yes	****	<0.0001
									Sham-HF Chow vs. SCI-HF Chow	54.48	40.30 to 68.66	Yes	****	<0.0001
									SCI-Control Chow vs. SCI-HF Chow	8.623	-0.1216 to 17.37	No	ns	0.0534
									9
									Sham-Control Chow vs. Sham-HF Chow	-27.29	-43.55 to -11.02	Yes	**	0.0016
									Sham-Control Chow vs. SCI-Control Chow	23.48	11.37 to 35.60	Yes	***	0.0009
									Sham-Control Chow vs. SCI-HF Chow	33.47	24.26 to 42.68	Yes	****	<0.0001
									Sham-HF Chow vs. SCI-Control Chow	50.77	33.72 to 67.82	Yes	****	<0.0001
									Sham-HF Chow vs. SCI-HF Chow	60.75	44.78 to 76.72	Yes	****	<0.0001
									SCI-Control Chow vs. SCI-HF Chow	9.983	-1.800 to 21.76	No	ns	0.0977
									10
									Sham-Control Chow vs. Sham-HF Chow	-29.91	-49.52 to -10.31	Yes	**	0.0031
									Sham-Control Chow vs. SCI-Control Chow	26.58	11.80 to 41.35	Yes	**	0.0012
									Sham-Control Chow vs. SCI-HF Chow	35.87	24.05 to 47.69	Yes	****	<0.0001
									Sham-HF Chow vs. SCI-Control Chow	56.49	36.42 to 76.56	Yes	****	<0.0001
									Sham-HF Chow vs. SCI-HF Chow	65.78	46.99 to 84.58	Yes	****	<0.0001
									SCI-Control Chow vs. SCI-HF Chow	9.295	-4.383 to 22.97	No	ns	0.2005
									11
									Sham-Control Chow vs. Sham-HF Chow	-33.71	-55.76 to -11.67	Yes	**	0.003
									Sham-Control Chow vs. SCI-Control Chow	28.99	14.99 to 42.99	Yes	***	0.0003
									Sham-Control Chow vs. SCI-HF Chow	37.32	24.47 to 50.18	Yes	****	<0.0001
									Sham-HF Chow vs. SCI-Control Chow	62.71	41.34 to 84.07	Yes	****	<0.0001
									Sham-HF Chow vs. SCI-HF Chow	71.04	50.09 to 91.99	Yes	****	<0.0001
									SCI-Control Chow vs. SCI-HF Chow	8.332	-2.801 to 19.46	No	ns	0.1553
									12
									Sham-Control Chow vs. Sham-HF Chow	-40.41	-64.61 to -16.21	Yes	**	0.0015
									Sham-Control Chow vs. SCI-Control Chow	28.84	12.70 to 44.97	Yes	***	0.001
									Sham-Control Chow vs. SCI-HF Chow	37.41	23.50 to 51.32	Yes	****	<0.0001
									Sham-HF Chow vs. SCI-Control Chow	69.25	45.37 to 93.13	Yes	****	<0.0001
									Sham-HF Chow vs. SCI-HF Chow	77.82	54.77 to 100.9	Yes	****	<0.0001
									SCI-Control Chow vs. SCI-HF Chow	8.576	-5.127 to 22.28	No	ns	0.2521
									Test details	Mean 1	Mean 2	Mean Diff.	SE of diff.	N1	N2	q	DF
									Baseline
									Sham-Control Chow vs. Sham-HF Chow	0	0	0	0	9	9
									Sham-Control Chow vs. SCI-Control Chow	0	0	0	0	9	5
									Sham-Control Chow vs. SCI-HF Chow	0	0	0	0	9	7
									Sham-HF Chow vs. SCI-Control Chow	0	0	0	0	9	5
									Sham-HF Chow vs. SCI-HF Chow	0	0	0	0	9	7
									SCI-Control Chow vs. SCI-HF Chow	0	0	0	0	5	7
									1
									Sham-Control Chow vs. Sham-HF Chow	1.333	4.878	-3.545	2.264	9	9	2.214	14.8
									Sham-Control Chow vs. SCI-Control Chow	1.333	-11.44	12.77	2.069	9	5	8.734	11.45
									Sham-Control Chow vs. SCI-HF Chow	1.333	-15.89	17.22	1.934	9	7	12.59	10.07
									Sham-HF Chow vs. SCI-Control Chow	4.878	-11.44	16.32	1.679	9	5	13.75	11.99
									Sham-HF Chow vs. SCI-HF Chow	4.878	-15.89	20.77	1.51	9	7	19.45	11.47
									SCI-Control Chow vs. SCI-HF Chow	-11.44	-15.89	4.446	1.197	5	7	5.252	7.429
									2
									Sham-Control Chow vs. Sham-HF Chow	0.4069	7.41	-7.003	2.318	9	9	4.272	12.05
									Sham-Control Chow vs. SCI-Control Chow	0.4069	-13.2	13.61	2.253	9	5	8.542	10.68
									Sham-Control Chow vs. SCI-HF Chow	0.4069	-17.33	17.74	2.566	9	7	9.776	13.72
									Sham-HF Chow vs. SCI-Control Chow	7.41	-13.2	20.61	1.414	9	5	20.62	11.56
									Sham-HF Chow vs. SCI-HF Chow	7.41	-17.33	24.74	1.872	9	7	18.69	11.27
									SCI-Control Chow vs. SCI-HF Chow	-13.2	-17.33	4.127	1.791	5	7	3.258	9.297
									3
									Sham-Control Chow vs. Sham-HF Chow	0.4069	12.44	-12.03	2.505	9	9	6.79	14.29
									Sham-Control Chow vs. SCI-Control Chow	0.4069	-12.07	12.47	3.237	9	5	5.449	9.144
									Sham-Control Chow vs. SCI-HF Chow	0.4069	-17.05	17.46	2.377	9	7	10.39	12.42
									Sham-HF Chow vs. SCI-Control Chow	12.44	-12.07	24.5	2.882	9	5	12.02	6.694
									Sham-HF Chow vs. SCI-HF Chow	12.44	-17.05	29.49	1.865	9	7	22.36	13.98
									SCI-Control Chow vs. SCI-HF Chow	-12.07	-17.05	4.988	2.771	5	7	2.546	5.83
									4
									Sham-Control Chow vs. Sham-HF Chow	2.832	19.2	-16.37	3.436	9	9	6.738	14.3
									Sham-Control Chow vs. SCI-Control Chow	2.832	-8.149	10.98	2.553	9	5	6.083	11.72
									Sham-Control Chow vs. SCI-HF Chow	2.832	-15.02	17.85	2.562	9	7	9.856	13.98
									Sham-HF Chow vs. SCI-Control Chow	19.2	-8.149	27.35	3.253	9	5	11.89	11.64
									Sham-HF Chow vs. SCI-HF Chow	19.2	-15.02	34.22	3.26	9	7	14.85	12.44
									SCI-Control Chow vs. SCI-HF Chow	-8.149	-15.02	6.873	2.311	5	7	4.206	9.632
									5
									Sham-Control Chow vs. Sham-HF Chow	5.546	23.49	-17.95	3.941	9	9	6.44	11.68
									Sham-Control Chow vs. SCI-Control Chow	5.546	-6.327	11.87	2.267	9	5	7.407	11.71
									Sham-Control Chow vs. SCI-HF Chow	5.546	-14.32	19.86	2.74	9	7	10.25	12.58
									Sham-HF Chow vs. SCI-Control Chow	23.49	-6.327	29.82	3.819	9	5	11.04	10.33
									Sham-HF Chow vs. SCI-HF Chow	23.49	-14.32	37.81	4.117	9	7	12.99	12.6
									SCI-Control Chow vs. SCI-HF Chow	-6.327	-14.32	7.991	2.561	5	7	4.413	9.737
									6
									Sham-Control Chow vs. Sham-HF Chow	5.999	28.96	-22.96	4.776	9	9	6.798	10.4
									Sham-Control Chow vs. SCI-Control Chow	5.999	-5.481	11.48	2.85	9	5	5.697	8.66
									Sham-Control Chow vs. SCI-HF Chow	5.999	-14.17	20.17	2.737	9	7	10.42	12.58
									Sham-HF Chow vs. SCI-Control Chow	28.96	-5.481	34.44	4.986	9	5	9.769	11.17
									Sham-HF Chow vs. SCI-HF Chow	28.96	-14.17	43.13	4.922	9	7	12.39	11.25
									SCI-Control Chow vs. SCI-HF Chow	-5.481	-14.17	8.687	3.089	5	7	3.978	9.313
									7
									Sham-Control Chow vs. Sham-HF Chow	8.668	35.44	-26.78	5.5	9	9	6.884	9.403
									Sham-Control Chow vs. SCI-Control Chow	8.668	-5.488	14.16	2.98	9	5	6.717	7.123
									Sham-Control Chow vs. SCI-HF Chow	8.668	-12.71	21.38	2.395	9	7	12.63	12.92
									Sham-HF Chow vs. SCI-Control Chow	35.44	-5.488	40.93	5.85	9	5	9.895	10.95
									Sham-HF Chow vs. SCI-HF Chow	35.44	-12.71	48.15	5.574	9	7	12.22	9.816
									SCI-Control Chow vs. SCI-HF Chow	-5.488	-12.71	7.222	3.115	5	7	3.279	7.774
									8
									Sham-Control Chow vs. Sham-HF Chow	8.055	40.39	-32.33	4.891	9	9	9.35	12.4
									Sham-Control Chow vs. SCI-Control Chow	8.055	-5.47	13.53	3.112	9	5	6.146	11.51
									Sham-Control Chow vs. SCI-HF Chow	8.055	-14.09	22.15	3.053	9	7	10.26	13.98
									Sham-HF Chow vs. SCI-Control Chow	40.39	-5.47	45.86	4.752	9	5	13.65	10.92
									Sham-HF Chow vs. SCI-HF Chow	40.39	-14.09	54.48	4.714	9	7	16.35	11.03
									SCI-Control Chow vs. SCI-HF Chow	-5.47	-14.09	8.623	2.826	5	7	4.315	9.41
									9
									Sham-Control Chow vs. Sham-HF Chow	19.85	47.14	-27.29	5.469	9	9	7.056	11.86
									Sham-Control Chow vs. SCI-Control Chow	19.85	-3.634	23.48	3.893	9	5	8.531	9.151
									Sham-Control Chow vs. SCI-HF Chow	19.85	-13.62	33.47	3.167	9	7	14.95	13.92
									Sham-HF Chow vs. SCI-Control Chow	47.14	-3.634	50.77	5.73	9	5	12.53	11.82
									Sham-HF Chow vs. SCI-HF Chow	47.14	-13.62	60.75	5.263	9	7	16.32	10.47
									SCI-Control Chow vs. SCI-HF Chow	-3.634	-13.62	9.983	3.598	5	7	3.923	7.299
									10
									Sham-Control Chow vs. Sham-HF Chow	24.88	54.8	-29.91	6.673	9	9	6.339	12.91
									Sham-Control Chow vs. SCI-Control Chow	24.88	-1.694	26.58	4.862	9	5	7.731	10.38
									Sham-Control Chow vs. SCI-HF Chow	24.88	-10.99	35.87	4.033	9	7	12.58	13.13
									Sham-HF Chow vs. SCI-Control Chow	54.8	-1.694	56.49	6.741	9	5	11.85	11.79
									Sham-HF Chow vs. SCI-HF Chow	54.8	-10.99	65.78	6.17	9	7	15.08	10.24
									SCI-Control Chow vs. SCI-HF Chow	-1.694	-10.99	9.295	4.145	5	7	3.171	7.082
									11
									Sham-Control Chow vs. Sham-HF Chow	27.22	60.94	-33.71	7.504	9	9	6.354	12.94
									Sham-Control Chow vs. SCI-Control Chow	27.22	-1.772	28.99	4.715	9	5	8.696	11.99
									Sham-Control Chow vs. SCI-HF Chow	27.22	-10.1	37.32	4.333	9	7	12.18	12.06
									Sham-HF Chow vs. SCI-Control Chow	60.94	-1.772	62.71	7.046	9	5	12.59	10.52
									Sham-HF Chow vs. SCI-HF Chow	60.94	-10.1	71.04	6.796	9	7	14.78	9.602
									SCI-Control Chow vs. SCI-HF Chow	-1.772	-10.1	8.332	3.479	5	7	3.386	8.03
									12
									Sham-Control Chow vs. Sham-HF Chow	27.15	67.56	-40.41	8.228	9	9	6.946	12.8
									Sham-Control Chow vs. SCI-Control Chow	27.15	-1.688	28.84	5.407	9	5	7.543	11.6
									Sham-Control Chow vs. SCI-HF Chow	27.15	-10.26	37.41	4.688	9	7	11.29	12.04
									Sham-HF Chow vs. SCI-Control Chow	67.56	-1.688	69.25	7.94	9	5	12.33	11.05
									Sham-HF Chow vs. SCI-HF Chow	67.56	-10.26	77.82	7.47	9	7	14.73	9.541
									SCI-Control Chow vs. SCI-HF Chow	-1.688	-10.26	8.576	4.163	5	7	2.913	7.149

## Sheet: 56 d IPGTT (absol)
Table Analyzed	56 d IPGTT Raw
								Within each row, compare columns (simple effects within rows)
Two-way RM ANOVA	Matching: Stacked
Assume sphericity?	No							Number of families	5
Alpha	0.05							Number of comparisons per family	6
								Alpha	0.05
Source of Variation	% of total variation	P value	P value summary	Significant?	Geisser-Greenhouse's epsilon
Interaction	4.405	0.0009	***	Yes				Tukey's multiple comparisons test	Mean Diff.	95.00% CI of diff.	Significant?	Summary	Adjusted P Value
Time	58.07	<0.0001	****	Yes	0.706
Group	10.33	0.0016	**	Yes				0 Min
Surgery / DIet	13.21	<0.0001	****	Yes				Sham-Control Chow vs. Sham-HF Chow	-25.67	-58.71 to 7.377	No	ns	0.1581
								Sham-Control Chow vs. SCI-Control Chow	-5.833	-35.50 to 23.84	No	ns	0.9361
ANOVA table	SS	DF	MS	F (DFn, DFd)	P value			Sham-Control Chow vs. SCI-HF Chow	-3	-40.21 to 34.21	No	ns	0.9944
Interaction	98106	12	8175	F (12, 104) = 3.093	P=0.0009			Sham-HF Chow vs. SCI-Control Chow	19.83	-13.56 to 53.22	No	ns	0.342
Time	1293303	4	323326	F (2.824, 73.43) = 122.3	P<0.0001			Sham-HF Chow vs. SCI-HF Chow	22.67	-16.92 to 62.25	No	ns	0.3632
Group	230171	3	76724	F (3, 26) = 6.779	P=0.0016			SCI-Control Chow vs. SCI-HF Chow	2.833	-34.77 to 40.43	No	ns	0.9951
Surgery / DIet	294270	26	11318	F (26, 104) = 4.281	P<0.0001
Residual	274940	104	2644					15 Min
								Sham-Control Chow vs. Sham-HF Chow	-53.22	-127.9 to 21.45	No	ns	0.2144
Data summary								Sham-Control Chow vs. SCI-Control Chow	-30.06	-111.8 to 51.67	No	ns	0.7036
Number of columns (Group)	4							Sham-Control Chow vs. SCI-HF Chow	-30.56	-157.4 to 96.26	No	ns	0.8672
Number of rows (Time)	5							Sham-HF Chow vs. SCI-Control Chow	23.17	-54.09 to 100.4	No	ns	0.8067
Number of subjects (Surgery / DIet)	30							Sham-HF Chow vs. SCI-HF Chow	22.67	-103.1 to 148.5	No	ns	0.933
								SCI-Control Chow vs. SCI-HF Chow	-0.5	-128.2 to 127.2	No	ns	>0.9999
								30 Min
								Sham-Control Chow vs. Sham-HF Chow	-126	-237.4 to -14.63	Yes	*	0.0241
								Sham-Control Chow vs. SCI-Control Chow	-19.28	-159.7 to 121.1	No	ns	0.9722
								Sham-Control Chow vs. SCI-HF Chow	-46.11	-192.3 to 100.0	No	ns	0.7587
								Sham-HF Chow vs. SCI-Control Chow	106.7	-39.32 to 252.8	No	ns	0.1817
								Sham-HF Chow vs. SCI-HF Chow	79.89	-71.31 to 231.1	No	ns	0.4155
								SCI-Control Chow vs. SCI-HF Chow	-26.83	-194.3 to 140.7	No	ns	0.9595
								60 Min
								Sham-Control Chow vs. Sham-HF Chow	-132.6	-247.7 to -17.45	Yes	*	0.0218
								Sham-Control Chow vs. SCI-Control Chow	70.78	-19.97 to 161.5	No	ns	0.151
								Sham-Control Chow vs. SCI-HF Chow	-36.22	-227.8 to 155.4	No	ns	0.9203
								Sham-HF Chow vs. SCI-Control Chow	203.3	90.85 to 315.8	Yes	***	0.0008
								Sham-HF Chow vs. SCI-HF Chow	96.33	-98.64 to 291.3	No	ns	0.4491
								SCI-Control Chow vs. SCI-HF Chow	-107	-299.0 to 84.96	No	ns	0.3186
								120 Min
								Sham-Control Chow vs. Sham-HF Chow	-100.7	-169.3 to -32.01	Yes	**	0.0046
								Sham-Control Chow vs. SCI-Control Chow	16	-31.48 to 63.48	No	ns	0.7472
								Sham-Control Chow vs. SCI-HF Chow	-10.33	-71.67 to 51.01	No	ns	0.95
								Sham-HF Chow vs. SCI-Control Chow	116.7	45.96 to 187.4	Yes	**	0.0018
								Sham-HF Chow vs. SCI-HF Chow	90.33	12.65 to 168.0	Yes	*	0.0211
								SCI-Control Chow vs. SCI-HF Chow	-26.33	-90.13 to 37.46	No	ns	0.5931
								Test details	Mean 1	Mean 2	Mean Diff.	SE of diff.	N1	N2	q	DF
								0 Min
								Sham-Control Chow vs. Sham-HF Chow	160.3	186	-25.67	11.49	9	9	3.159	15.29
								Sham-Control Chow vs. SCI-Control Chow	160.3	166.2	-5.833	10.05	9	6	0.8211	12.45
								Sham-Control Chow vs. SCI-HF Chow	160.3	163.3	-3	12.17	9	6	0.3487	10.02
								Sham-HF Chow vs. SCI-Control Chow	186	166.2	19.83	11.38	9	6	2.466	13
								Sham-HF Chow vs. SCI-HF Chow	186	163.3	22.67	13.29	9	6	2.413	11.72
								SCI-Control Chow vs. SCI-HF Chow	166.2	163.3	2.833	12.06	6	6	0.3323	9.051
								15 Min
								Sham-Control Chow vs. Sham-HF Chow	374.8	428	-53.22	26.04	9	9	2.89	15.68
								Sham-Control Chow vs. SCI-Control Chow	374.8	404.8	-30.06	27.65	9	6	1.537	12.39
								Sham-Control Chow vs. SCI-HF Chow	374.8	405.3	-30.56	39.85	9	6	1.084	8.219
								Sham-HF Chow vs. SCI-Control Chow	428	404.8	23.17	25.83	9	6	1.268	11.43
								Sham-HF Chow vs. SCI-HF Chow	428	405.3	22.67	38.6	9	6	0.8304	7.44
								SCI-Control Chow vs. SCI-HF Chow	404.8	405.3	-0.5	39.71	6	6	0.01781	7.859
								30 Min
								Sham-Control Chow vs. Sham-HF Chow	319.2	445.2	-126	38.76	9	9	4.597	15.4
								Sham-Control Chow vs. SCI-Control Chow	319.2	338.5	-19.28	45.07	9	6	0.6049	9.093
								Sham-Control Chow vs. SCI-HF Chow	319.2	365.3	-46.11	46.57	9	6	1.4	8.774
								Sham-HF Chow vs. SCI-Control Chow	445.2	338.5	106.7	48.26	9	6	3.127	10.64
								Sham-HF Chow vs. SCI-HF Chow	445.2	365.3	79.89	49.66	9	6	2.275	10.28
								SCI-Control Chow vs. SCI-HF Chow	338.5	365.3	-26.83	54.73	6	6	0.6934	9.979
								60 Min
								Sham-Control Chow vs. Sham-HF Chow	272.4	405	-132.6	39.8	9	9	4.71	14.56
								Sham-Control Chow vs. SCI-Control Chow	272.4	201.7	70.78	30.88	9	6	3.241	12.89
								Sham-Control Chow vs. SCI-HF Chow	272.4	308.7	-36.22	57.81	9	6	0.8862	6.965
								Sham-HF Chow vs. SCI-Control Chow	405	201.7	203.3	38.1	9	6	7.548	12.46
								Sham-HF Chow vs. SCI-HF Chow	405	308.7	96.33	61.96	9	6	2.199	8.662
								SCI-Control Chow vs. SCI-HF Chow	201.7	308.7	-107	56.65	6	6	2.671	6.436
								120 Min
								Sham-Control Chow vs. Sham-HF Chow	158.3	259	-100.7	23.07	9	9	6.172	11.79
								Sham-Control Chow vs. SCI-Control Chow	158.3	142.3	16	15.85	9	6	1.428	11.3
								Sham-Control Chow vs. SCI-HF Chow	158.3	168.7	-10.33	19.56	9	6	0.747	8.812
								Sham-HF Chow vs. SCI-Control Chow	259	142.3	116.7	23.85	9	6	6.918	12.11
								Sham-HF Chow vs. SCI-HF Chow	259	168.7	90.33	26.47	9	6	4.827	13
								SCI-Control Chow vs. SCI-HF Chow	142.3	168.7	-26.33	20.48	6	6	1.818	9.103

## Sheet: 56 d IPGTT AUC
Table Analyzed	56 d AUC 2-way ANOVA format
							Compare cell means regardless of rows and columns
Two-way ANOVA	Ordinary
Alpha	0.05						Number of families	1
							Number of comparisons per family	6
Source of Variation	% of total variation	P value	P value summary	Significant?			Alpha	0.05
Interaction	4.492	0.1748	ns	No
Diet	23.26	0.0038	**	Yes			Tukey's multiple comparisons test	Predicted (LS) mean diff.	95.00% CI of diff.	Significant?	Summary	Adjusted P Value
Surgery	6.809	0.0978	ns	No
							Control Chow:Sham vs. Control Chow:SCI	26.47	-292.0 to 345.0	No	ns	0.9957
ANOVA table	SS (Type III)	DF	MS	F (DFn, DFd)	P value		Control Chow:Sham vs. HF Chow:Sham	-375.1	-660.0 to -90.24	Yes	**	0.0066
Interaction	94417	1	94417	F (1, 26) = 1.946	P=0.1748		Control Chow:Sham vs. HF Chow:SCI	-119.6	-438.1 to 198.9	No	ns	0.7335
Diet	488959	1	488959	F (1, 26) = 10.08	P=0.0038		Control Chow:SCI vs. HF Chow:Sham	-401.6	-720.1 to -83.09	Yes	**	0.0096
Surgery	143115	1	143115	F (1, 26) = 2.949	P=0.0978		Control Chow:SCI vs. HF Chow:SCI	-146.1	-495.0 to 202.8	No	ns	0.6635
Residual	1261640	26	48525				HF Chow:Sham vs. HF Chow:SCI	255.5	-63.00 to 574.0	No	ns	0.1496
Difference between column means
Predicted (LS) mean of Sham	1313						Test details	Predicted (LS) mean 1	Predicted (LS) mean 2	Predicted (LS) mean diff.	SE of diff.	N1	N2	q	DF
Predicted (LS) mean of SCI	1172
Difference between predicted means	141						Control Chow:Sham vs. Control Chow:SCI	1126	1099	26.47	116.1	9	6	0.3225	26
SE of difference	82.09						Control Chow:Sham vs. HF Chow:Sham	1126	1501	-375.1	103.8	9	9	5.109	26
95% CI of difference	-27.76 to 309.7						Control Chow:Sham vs. HF Chow:SCI	1126	1246	-119.6	116.1	9	6	1.457	26
							Control Chow:SCI vs. HF Chow:Sham	1099	1501	-401.6	116.1	6	9	4.892	26
Difference between row means							Control Chow:SCI vs. HF Chow:SCI	1099	1246	-146.1	127.2	6	6	1.624	26
Predicted (LS) mean of Control Chow	1113						HF Chow:Sham vs. HF Chow:SCI	1501	1246	255.5	116.1	9	6	3.112	26
Predicted (LS) mean of HF Chow	1373
Difference between predicted means	-260.6
SE of difference	82.09
95% CI of difference	-429.3 to -91.85
Interaction CI
Mean diff, A1 - B1	26.47
Mean diff, A2 - B2	255.5
(A1 -B1) - (A2 - B2)	-229
95% CI of difference	-566.5 to 108.5
(B1 - A1) - (B2 - A2)	229
95% CI of difference	-108.5 to 566.5

## Sheet: 84 d IPGTT (absol)
Table Analyzed	84 d IPGTT Raw
									Within each row, compare columns (simple effects within rows)
Two-way RM ANOVA	Matching: Stacked
Assume sphericity?	No								Number of families	5
Alpha	0.05								Number of comparisons per family	6
									Alpha	0.05
Source of Variation	% of total variation	P value	P value summary	Significant?	Geisser-Greenhouse's epsilon
Interaction	6.975	<0.0001	****	Yes					Tukey's multiple comparisons test	Mean Diff.	95.00% CI of diff.	Significant?	Summary	Adjusted P Value
Time	42.72	<0.0001	****	Yes	0.6414
Group	22.44	<0.0001	****	Yes					0 Min
Surgery / Diet	13.38	<0.0001	****	Yes					Sham-Control Chow vs. Sham-HF Chow	-49.78	-99.61 to 0.05181	No	ns	0.0502
									Sham-Control Chow vs. SCI-Control Chow	-43.07	-75.56 to -10.57	Yes	*	0.0145
ANOVA table	SS	DF	MS	F (DFn, DFd)	P value				Sham-Control Chow vs. SCI-HF Chow	-2.238	-30.96 to 26.48	No	ns	0.9946
Interaction	226773	12	18898	F (12, 104) = 4.771	P<0.0001				Sham-HF Chow vs. SCI-Control Chow	6.711	-45.94 to 59.36	No	ns	0.9802
Time	1388919	4	347230	F (2.566, 66.70) = 87.67	P<0.0001				Sham-HF Chow vs. SCI-HF Chow	47.54	-4.483 to 99.56	No	ns	0.0773
Group	729626	3	243209	F (3, 26) = 14.53	P<0.0001				SCI-Control Chow vs. SCI-HF Chow	40.83	4.523 to 77.13	Yes	*	0.0276
Surgery / Diet	435169	26	16737	F (26, 104) = 4.226	P<0.0001
Residual	411922	104	3961						15 Min
									Sham-Control Chow vs. Sham-HF Chow	-135.7	-227.1 to -44.28	Yes	**	0.0032
Data summary									Sham-Control Chow vs. SCI-Control Chow	-85.07	-253.4 to 83.29	No	ns	0.3742
Number of columns (Group)	4								Sham-Control Chow vs. SCI-HF Chow	-100.4	-185.7 to -15.04	Yes	*	0.0193
Number of rows (Time)	5								Sham-HF Chow vs. SCI-Control Chow	50.6	-117.6 to 218.8	No	ns	0.7474
Number of subjects (Surgery / Diet)	30								Sham-HF Chow vs. SCI-HF Chow	35.29	-57.56 to 128.1	No	ns	0.6926
									SCI-Control Chow vs. SCI-HF Chow	-15.31	-184.1 to 153.5	No	ns	0.9878
									30 Min
									Sham-Control Chow vs. Sham-HF Chow	-189	-313.6 to -64.38	Yes	**	0.0031
									Sham-Control Chow vs. SCI-Control Chow	-56.6	-210.1 to 96.92	No	ns	0.6893
									Sham-Control Chow vs. SCI-HF Chow	-142.7	-313.2 to 27.78	No	ns	0.1138
									Sham-HF Chow vs. SCI-Control Chow	132.4	-6.040 to 270.8	No	ns	0.0605
									Sham-HF Chow vs. SCI-HF Chow	46.29	-110.7 to 203.3	No	ns	0.7948
									SCI-Control Chow vs. SCI-HF Chow	-86.11	-261.7 to 89.47	No	ns	0.4721
									60 Min
									Sham-Control Chow vs. Sham-HF Chow	-260.2	-358.5 to -161.9	Yes	****	<0.0001
									Sham-Control Chow vs. SCI-Control Chow	-17.16	-165.6 to 131.3	No	ns	0.9807
									Sham-Control Chow vs. SCI-HF Chow	-107.3	-302.0 to 87.47	No	ns	0.3611
									Sham-HF Chow vs. SCI-Control Chow	243.1	95.60 to 390.5	Yes	**	0.004
									Sham-HF Chow vs. SCI-HF Chow	153	-41.11 to 347.0	No	ns	0.1302
									SCI-Control Chow vs. SCI-HF Chow	-90.11	-298.7 to 118.4	No	ns	0.5672
									120 Min
									Sham-Control Chow vs. Sham-HF Chow	-235.9	-322.0 to -149.8	Yes	****	<0.0001
									Sham-Control Chow vs. SCI-Control Chow	7.667	-54.70 to 70.03	No	ns	0.9767
									Sham-Control Chow vs. SCI-HF Chow	-74.19	-277.0 to 128.6	No	ns	0.624
									Sham-HF Chow vs. SCI-Control Chow	243.6	151.7 to 335.4	Yes	****	<0.0001
									Sham-HF Chow vs. SCI-HF Chow	161.7	-42.29 to 365.7	No	ns	0.1291
									SCI-Control Chow vs. SCI-HF Chow	-81.86	-284.5 to 120.8	No	ns	0.5676
									Test details	Mean 1	Mean 2	Mean Diff.	SE of diff.	N1	N2	q	DF
									0 Min
									Sham-Control Chow vs. Sham-HF Chow	152.3	202.1	-49.78	16.04	9	9	4.39	9.213
									Sham-Control Chow vs. SCI-Control Chow	152.3	195.4	-43.07	9.444	9	5	6.449	6.116
									Sham-Control Chow vs. SCI-HF Chow	152.3	154.6	-2.238	9.239	9	7	0.3426	9.191
									Sham-HF Chow vs. SCI-Control Chow	202.1	195.4	6.711	17.6	9	5	0.5391	11.44
									Sham-HF Chow vs. SCI-HF Chow	202.1	154.6	47.54	17.5	9	7	3.843	11.88
									SCI-Control Chow vs. SCI-HF Chow	195.4	154.6	40.83	11.75	5	7	4.913	9.488
									15 Min
									Sham-Control Chow vs. Sham-HF Chow	341.3	477	-135.7	31.85	9	9	6.024	15.6
									Sham-Control Chow vs. SCI-Control Chow	341.3	426.4	-85.07	48.23	9	5	2.494	5.846
									Sham-Control Chow vs. SCI-HF Chow	341.3	441.7	-100.4	29.28	9	7	4.849	13.69
									Sham-HF Chow vs. SCI-Control Chow	477	426.4	50.6	49.89	9	5	1.434	6.549
									Sham-HF Chow vs. SCI-HF Chow	477	441.7	35.29	31.94	9	7	1.562	14
									SCI-Control Chow vs. SCI-HF Chow	426.4	441.7	-15.31	48.29	5	7	0.4485	5.822
									30 Min
									Sham-Control Chow vs. Sham-HF Chow	325	514	-189	42.63	9	9	6.27	13.39
									Sham-Control Chow vs. SCI-Control Chow	325	381.6	-56.6	50.83	9	5	1.575	10.76
									Sham-Control Chow vs. SCI-HF Chow	325	467.7	-142.7	57.7	9	7	3.498	12.4
									Sham-HF Chow vs. SCI-Control Chow	514	381.6	132.4	42.2	9	5	4.437	7.245
									Sham-HF Chow vs. SCI-HF Chow	514	467.7	46.29	50.26	9	7	1.302	8.968
									SCI-Control Chow vs. SCI-HF Chow	381.6	467.7	-86.11	57.39	5	7	2.122	9.993
									60 Min
									Sham-Control Chow vs. Sham-HF Chow	251.4	511.7	-260.2	34.33	9	9	10.72	15.88
									Sham-Control Chow vs. SCI-Control Chow	251.4	268.6	-17.16	45.75	9	5	0.5303	7.575
									Sham-Control Chow vs. SCI-HF Chow	251.4	358.7	-107.3	61.53	9	7	2.465	8.433
									Sham-HF Chow vs. SCI-Control Chow	511.7	268.6	243.1	44.6	9	5	7.708	7.028
									Sham-HF Chow vs. SCI-HF Chow	511.7	358.7	153	60.68	9	7	3.564	8.049
									SCI-Control Chow vs. SCI-HF Chow	268.6	358.7	-90.11	67.8	5	7	1.88	9.713
									120 Min
									Sham-Control Chow vs. Sham-HF Chow	161.7	397.6	-235.9	28.35	9	9	11.77	10.44
									Sham-Control Chow vs. SCI-Control Chow	161.7	154	7.667	19.13	9	5	0.5666	7.434
									Sham-Control Chow vs. SCI-HF Chow	161.7	235.9	-74.19	59.68	9	7	1.758	6.379
									Sham-HF Chow vs. SCI-Control Chow	397.6	154	243.6	30.86	9	5	11.16	11.79
									Sham-HF Chow vs. SCI-HF Chow	397.6	235.9	161.7	64.41	9	7	3.551	8.404
									SCI-Control Chow vs. SCI-HF Chow	154	235.9	-81.86	60.91	5	7	1.9	6.87

## Sheet: 84 d IPGTT AUC
Table Analyzed	84 d AUC 2-way ANOVA format
							Compare cell means regardless of rows and columns
Two-way ANOVA	Ordinary
Alpha	0.05						Number of families	1
							Number of comparisons per family	6
Source of Variation	% of total variation	P value	P value summary	Significant?			Alpha	0.05
Interaction	11.17	0.0118	*	Yes
Diet	37.12	<0.0001	****	Yes			Tukey's multiple comparisons test	Mean Diff.	95.00% CI of diff.	Significant?	Summary	Adjusted P Value
Surgery	1.108	0.4015	ns	No
							Control Chow:Sham vs. Control Chow:SCI	-176.7	-564.2 to 210.9	No	ns	0.6015
ANOVA table	SS (Type III)	DF	MS	F (DFn, DFd)	P value		Control Chow:Sham vs. HF Chow:Sham	-727.8	-1055 to -400.3	Yes	****	<0.0001
Interaction	470670	1	470670	F (1, 26) = 7.336	P=0.0118		Control Chow:Sham vs. HF Chow:SCI	-388.8	-738.9 to -38.59	Yes	*	0.0254
Diet	1563500	1	1563500	F (1, 26) = 24.37	P<0.0001		Control Chow:SCI vs. HF Chow:Sham	-551.2	-938.8 to -163.6	Yes	**	0.0032
Surgery	46677	1	46677	F (1, 26) = 0.7276	P=0.4015		Control Chow:SCI vs. HF Chow:SCI	-212.1	-619.0 to 194.8	No	ns	0.4926
Residual	1668074	26	64157				HF Chow:Sham vs. HF Chow:SCI	339.1	-11.11 to 689.2	No	ns	0.0603
Difference between column means
Predicted (LS) mean of Sham	1439						Test details	Mean 1	Mean 2	Mean Diff.	SE of diff.	N1	N2	q	DF
Predicted (LS) mean of SCI	1358
Difference between predicted means	81.2						Control Chow:Sham vs. Control Chow:SCI	1075	1252	-176.7	141.3	9	5	1.768	26
SE of difference	95.2						Control Chow:Sham vs. HF Chow:Sham	1075	1803	-727.8	119.4	9	9	8.62	26
95% CI of difference	-114.5 to 276.9						Control Chow:Sham vs. HF Chow:SCI	1075	1464	-388.8	127.6	9	7	4.307	26
							Control Chow:SCI vs. HF Chow:Sham	1252	1803	-551.2	141.3	5	9	5.517	26
Difference between row means							Control Chow:SCI vs. HF Chow:SCI	1252	1464	-212.1	148.3	5	7	2.023	26
Predicted (LS) mean of Control Chow	1163						HF Chow:Sham vs. HF Chow:SCI	1803	1464	339.1	127.6	9	7	3.757	26
Predicted (LS) mean of HF Chow	1633
Difference between predicted means	-470
SE of difference	95.2
95% CI of difference	-665.7 to -274.3
Interaction CI
Mean diff, A1 - B1	-176.7
Mean diff, A2 - B2	339.1
(A1 -B1) - (A2 - B2)	-515.7
95% CI of difference	-907.1 to -124.3
(B1 - A1) - (B2 - A2)	515.7
95% CI of difference	124.3 to 907.1

## Sheet: Muscle Masses
Soleus						Plantaris						GST						TA
Table Analyzed	Soleus mass
						Table Analyzed	Plantaris mass					Table Analyzed	GST mass					Table Analyzed	TA mass
Two-way ANOVA	Ordinary
Alpha	0.05					Two-way ANOVA	Ordinary					Two-way ANOVA	Ordinary					Two-way ANOVA	Ordinary
						Alpha	0.05					Alpha	0.05					Alpha	0.05
Source of Variation	% of total variation	P value	P value summary	Significant?
Interaction	1.566	0.0725	ns	No		Source of Variation	% of total variation	P value	P value summary	Significant?		Source of Variation	% of total variation	P value	P value summary	Significant?		Source of Variation	% of total variation	P value	P value summary	Significant?
Row Factor	0.6793	0.2286	ns	No		Interaction	2.272	0.1718	ns	No		Interaction	0.3245	0.3643	ns	No		Interaction	0.009865	0.9106	ns	No
Column Factor	83.48	<0.0001	****	Yes		Row Factor	1.473	0.2681	ns	No		Row Factor	0.01288	0.8555	ns	No		Row Factor	0.1382	0.6747	ns	No
						Column Factor	64.63	<0.0001	****	Yes		Column Factor	87.5	<0.0001	****	Yes		Column Factor	77.88	<0.0001	****	Yes
ANOVA table	SS (Type III)	DF	MS	F (DFn, DFd)	P value
Interaction	5.789e-05	1	5.789e-05	F (1, 26) = 3.505	P=0.0725	ANOVA table	SS (Type III)	DF	MS	F (DFn, DFd)	P value	ANOVA table	SS (Type III)	DF	MS	F (DFn, DFd)	P value	ANOVA table	SS (Type III)	DF	MS	F (DFn, DFd)	P value
Row Factor	2.511e-05	1	2.511e-05	F (1, 26) = 1.521	P=0.2286	Interaction	0.0001134	1	0.0001134	F (1, 26) = 1.975	P=0.1718	Interaction	0.001031	1	0.001031	F (1, 26) = 0.8527	P=0.3643	Interaction	1.655e-06	1	1.655e-06	F (1, 26) = 0.01286	P=0.9106
Column Factor	0.003086	1	0.003086	F (1, 26) = 186.8	P<0.0001	Row Factor	7.352e-05	1	7.352e-05	F (1, 26) = 1.281	P=0.2681	Row Factor	4.091e-05	1	4.091e-05	F (1, 26) = 0.03384	P=0.8555	Row Factor	2.319e-05	1	2.319e-05	F (1, 26) = 0.1802	P=0.6747
Residual	0.0004294	26	1.651e-05			Column Factor	0.003225	1	0.003225	F (1, 26) = 56.17	P<0.0001	Column Factor	0.2779	1	0.2779	F (1, 26) = 229.9	P<0.0001	Column Factor	0.01307	1	0.01307	F (1, 26) = 101.5	P<0.0001
						Residual	0.001493	26	5.741e-05			Residual	0.03143	26	0.001209			Residual	0.003347	26	0.0001287
Difference between column means
Predicted (LS) mean of Sham	0.04094					Difference between column means						Difference between column means						Difference between column means
Predicted (LS) mean of SCI	0.02006					Predicted (LS) mean of Sham	0.07227					Predicted (LS) mean of Sham	0.5792					Predicted (LS) mean of Sham	0.1952
Difference between predicted means	0.02088					Predicted (LS) mean of SCI	0.05093					Predicted (LS) mean of SCI	0.381					Predicted (LS) mean of SCI	0.1523
SE of difference	0.001527					Difference between predicted means	0.02134					Difference between predicted means	0.1981					Difference between predicted means	0.04297
95% CI of difference	0.01774 to 0.02402					SE of difference	0.002848					SE of difference	0.01307					SE of difference	0.004264
						95% CI of difference	0.01549 to 0.02720					95% CI of difference	0.1713 to 0.2250					95% CI of difference	0.03420 to 0.05173
Difference between row means
Predicted (LS) mean of Control Chow	0.02956					Difference between row means						Difference between row means						Difference between row means
Predicted (LS) mean of HF Chow	0.03144					Predicted (LS) mean of Control Chow	0.06321					Predicted (LS) mean of Control Chow	0.4789					Predicted (LS) mean of Control Chow	0.1747
Difference between predicted means	-0.001883					Predicted (LS) mean of HF Chow	0.05999					Predicted (LS) mean of HF Chow	0.4813					Predicted (LS) mean of HF Chow	0.1728
SE of difference	0.001527					Difference between predicted means	0.003223					Difference between predicted means	-0.002404					Difference between predicted means	0.00181
95% CI of difference	-0.005023 to 0.001256					SE of difference	0.002848					SE of difference	0.01307					SE of difference	0.004264
						95% CI of difference	-0.002631 to 0.009077					95% CI of difference	-0.02927 to 0.02446					95% CI of difference	-0.006955 to 0.01058
Interaction CI
Mean diff, A1 - B1	0.01802					Interaction CI						Interaction CI						Interaction CI
Mean diff, A2 - B2	0.02374					Mean diff, A1 - B1	0.02535					Mean diff, A1 - B1	0.1861					Mean diff, A1 - B1	0.04248
(A1 -B1) - (A2 - B2)	-0.005719					Mean diff, A2 - B2	0.01734					Mean diff, A2 - B2	0.2102					Mean diff, A2 - B2	0.04345
95% CI of difference	-0.01200 to 0.0005599					(A1 -B1) - (A2 - B2)	0.008004					(A1 -B1) - (A2 - B2)	-0.02413					(A1 -B1) - (A2 - B2)	-0.0009671
(B1 - A1) - (B2 - A2)	0.005719					95% CI of difference	-0.003704 to 0.01971					95% CI of difference	-0.07786 to 0.02959					95% CI of difference	-0.01850 to 0.01656
95% CI of difference	-0.0005599 to 0.01200					(B1 - A1) - (B2 - A2)	-0.008004					(B1 - A1) - (B2 - A2)	0.02413					(B1 - A1) - (B2 - A2)	0.0009671
						95% CI of difference	-0.01971 to 0.003704					95% CI of difference	-0.02959 to 0.07786					95% CI of difference	-0.01656 to 0.01850

## Sheet: Liver mass
Table Analyzed	Liver mass
							Compare cell means regardless of rows and columns
Two-way ANOVA	Ordinary
Alpha	0.05						Number of families	1
							Number of comparisons per family	6
Source of Variation	% of total variation	P value	P value summary	Significant?			Alpha	0.05
Interaction	8.256	0.008	**	Yes
Diet	4.569	0.0423	*	Yes			Tukey's multiple comparisons test	Mean Diff.	95.00% CI of diff.	Significant?	Summary	Adjusted P Value
Surgery	55.77	<0.0001	****	Yes
							Control Chow:Sham vs. Control Chow:SCI	0.9796	0.1107 to 1.848	Yes	*	0.0228
ANOVA table	SS (Type III)	DF	MS	F (DFn, DFd)	P value		Control Chow:Sham vs. HF Chow:Sham	-0.1569	-0.8912 to 0.5775	No	ns	0.9354
Interaction	2.656	1	2.656	F (1, 26) = 8.237	P=0.0080		Control Chow:Sham vs. HF Chow:SCI	2.048	1.263 to 2.833	Yes	****	<0.0001
Diet	1.47	1	1.47	F (1, 26) = 4.558	P=0.0423		Control Chow:SCI vs. HF Chow:Sham	-1.136	-2.005 to -0.2676	Yes	**	0.007
Surgery	17.94	1	17.94	F (1, 26) = 55.65	P<0.0001		Control Chow:SCI vs. HF Chow:SCI	1.068	0.1561 to 1.980	Yes	*	0.0172
Residual	8.383	26	0.3224				HF Chow:Sham vs. HF Chow:SCI	2.205	1.420 to 2.990	Yes	****	<0.0001
Difference between column means
Predicted (LS) mean of Sham	5.811						Test details	Mean 1	Mean 2	Mean Diff.	SE of diff.	N1	N2	q	DF
Predicted (LS) mean of SCI	4.219
Difference between predicted means	1.592						Control Chow:Sham vs. Control Chow:SCI	5.732	4.753	0.9796	0.3167	9	5	4.374	26
SE of difference	0.2134						Control Chow:Sham vs. HF Chow:Sham	5.732	5.889	-0.1569	0.2677	9	9	0.8288	26
95% CI of difference	1.153 to 2.031						Control Chow:Sham vs. HF Chow:SCI	5.732	3.685	2.048	0.2862	9	7	10.12	26
							Control Chow:SCI vs. HF Chow:Sham	4.753	5.889	-1.136	0.3167	5	9	5.074	26
Difference between row means							Control Chow:SCI vs. HF Chow:SCI	4.753	3.685	1.068	0.3325	5	7	4.544	26
Predicted (LS) mean of Control Chow	5.243						HF Chow:Sham vs. HF Chow:SCI	5.889	3.685	2.205	0.2862	9	7	10.9	26
Predicted (LS) mean of HF Chow	4.787
Difference between predicted means	0.4557
SE of difference	0.2134
95% CI of difference	0.01697 to 0.8944
Interaction CI
Mean diff, A1 - B1	0.9796
Mean diff, A2 - B2	2.205
(A1 -B1) - (A2 - B2)	-1.225
95% CI of difference	-2.103 to -0.3477
(B1 - A1) - (B2 - A2)	1.225
95% CI of difference	0.3477 to 2.103

## Sheet: oFat Mass
Table Analyzed	Omentum fat mass
							Compare cell means regardless of rows and columns
Two-way ANOVA	Ordinary
Alpha	0.05						Number of families	1
							Number of comparisons per family	6
Source of Variation	% of total variation	P value	P value summary	Significant?			Alpha	0.05
Interaction	8.245	0.0276	*	Yes
Diet	4.201	0.1076	ns	No			Tukey's multiple comparisons test	Mean Diff.	95.00% CI of diff.	Significant?	Summary	Adjusted P Value
Surgery	43.33	<0.0001	****	Yes
							Control Chow:Sham vs. Control Chow:SCI	0.8928	-0.3116 to 2.097	No	ns	0.2019
ANOVA table	SS (Type III)	DF	MS	F (DFn, DFd)	P value		Control Chow:Sham vs. HF Chow:Sham	-1.184	-2.202 to -0.1658	Yes	*	0.0182
Interaction	3.377	1	3.377	F (1, 26) = 5.451	P=0.0276		Control Chow:Sham vs. HF Chow:SCI	1.09	0.002230 to 2.179	Yes	*	0.0494
Diet	1.721	1	1.721	F (1, 26) = 2.778	P=0.1076		Control Chow:SCI vs. HF Chow:Sham	-2.077	-3.281 to -0.8722	Yes	***	0.0004
Surgery	17.75	1	17.75	F (1, 26) = 28.65	P<0.0001		Control Chow:SCI vs. HF Chow:SCI	0.1976	-1.067 to 1.462	No	ns	0.973
Residual	16.11	26	0.6196				HF Chow:Sham vs. HF Chow:SCI	2.274	1.186 to 3.362	Yes	****	<0.0001
Difference between column means
Predicted (LS) mean of Sham	2.835						Test details	Mean 1	Mean 2	Mean Diff.	SE of diff.	N1	N2	q	DF
Predicted (LS) mean of SCI	1.251
Difference between predicted means	1.584						Control Chow:Sham vs. Control Chow:SCI	2.243	1.35	0.8928	0.439	9	5	2.876	26
SE of difference	0.2959						Control Chow:Sham vs. HF Chow:Sham	2.243	3.427	-1.184	0.3711	9	9	4.512	26
95% CI of difference	0.9754 to 2.192						Control Chow:Sham vs. HF Chow:SCI	2.243	1.152	1.09	0.3967	9	7	3.888	26
							Control Chow:SCI vs. HF Chow:Sham	1.35	3.427	-2.077	0.439	5	9	6.689	26
Difference between row means							Control Chow:SCI vs. HF Chow:SCI	1.35	1.152	0.1976	0.4609	5	7	0.6064	26
Predicted (LS) mean of Control Chow	1.796						HF Chow:Sham vs. HF Chow:SCI	3.427	1.152	2.274	0.3967	9	7	8.108	26
Predicted (LS) mean of HF Chow	2.289
Difference between predicted means	-0.4931
SE of difference	0.2959
95% CI of difference	-1.101 to 0.1151
Interaction CI
Mean diff, A1 - B1	0.8928
Mean diff, A2 - B2	2.274
(A1 -B1) - (A2 - B2)	-1.381
95% CI of difference	-2.598 to -0.1652
(B1 - A1) - (B2 - A2)	1.381
95% CI of difference	0.1652 to 2.598

## Sheet: eFat
Table Analyzed	Epididymal fat mass						Compare cell means regardless of rows and columns
Two-way ANOVA	Ordinary						Number of families	1
Alpha	0.05						Number of comparisons per family	6
							Alpha	0.05
Source of Variation	% of total variation	P value	P value summary	Significant?
Interaction	12.25	0.0005	***	Yes			Tukey's multiple comparisons test	Mean Diff.	95.00% CI of diff.	Significant?	Summary	Adjusted P Value
Diet	10.7	0.0009	***	Yes
Surgery	49.77	<0.0001	****	Yes			Control Chow:Sham vs. Control Chow:SCI	2.509	-0.007407 to 5.025	No	ns	0.0509
							Control Chow:Sham vs. HF Chow:Sham	-4.78	-6.907 to -2.653	Yes	****	<0.0001
ANOVA table	SS (Type III)	DF	MS	F (DFn, DFd)	P value		Control Chow:Sham vs. HF Chow:SCI	2.671	0.3972 to 4.944	Yes	*	0.0168
Interaction	43.22	1	43.22	F (1, 26) = 15.98	P=0.0005		Control Chow:SCI vs. HF Chow:Sham	-7.289	-9.805 to -4.773	Yes	****	<0.0001
Diet	37.74	1	37.74	F (1, 26) = 13.96	P=0.0009		Control Chow:SCI vs. HF Chow:SCI	0.1618	-2.480 to 2.803	No	ns	0.9983
Surgery	175.5	1	175.5	F (1, 26) = 64.91	P<0.0001		HF Chow:Sham vs. HF Chow:SCI	7.451	5.177 to 9.724	Yes	****	<0.0001
Residual	70.32	26	2.705
Difference between column means							Test details	Mean 1	Mean 2	Mean Diff.	SE of diff.	N1	N2	q	DF
Predicted (LS) mean of Sham	5.83
Predicted (LS) mean of SCI	0.8502						Control Chow:Sham vs. Control Chow:SCI	3.44	0.9311	2.509	0.9173	9	5	3.868	26
Difference between predicted means	4.98						Control Chow:Sham vs. HF Chow:Sham	3.44	8.22	-4.78	0.7752	9	9	8.72	26
SE of difference	0.6181						Control Chow:Sham vs. HF Chow:SCI	3.44	0.7693	2.671	0.8288	9	7	4.557	26
95% CI of difference	3.709 to 6.250						Control Chow:SCI vs. HF Chow:Sham	0.9311	8.22	-7.289	0.9173	5	9	11.24	26
							Control Chow:SCI vs. HF Chow:SCI	0.9311	0.7693	0.1618	0.9629	5	7	0.2376	26
Difference between row means							HF Chow:Sham vs. HF Chow:SCI	8.22	0.7693	7.451	0.8288	9	7	12.71	26
Predicted (LS) mean of Control Chow	2.186
Predicted (LS) mean of HF Chow	4.495
Difference between predicted means	-2.309
SE of difference	0.6181
95% CI of difference	-3.580 to -1.039
Interaction CI
Mean diff, A1 - B1	2.509
Mean diff, A2 - B2	7.451
(A1 -B1) - (A2 - B2)	-4.942
95% CI of difference	-7.483 to -2.401
(B1 - A1) - (B2 - A2)	4.942
95% CI of difference	2.401 to 7.483

[truncated: 22 more sheets: iFat, Femur DEXA Bone Volume, Cortical TMD Femur, Femur length, Whole Femur ext. scale weight, Whole Femur DEXA BMC, 2Way ANOVA BS BV, 2Way ANOVA Tissue Volume, 2Way ANOVA Bone Volume, 2Way ANOVA % Bone Volume, 2Way ANOVA Tissue Surface, 2Way ANOVA Bone Surface, 2Way ANOVA Intersections Surfac, 2Way ANOVA Bone Surface Density, 2Way ANOVA Trabecular Pattern, 2Way ANOVA Centroid (x), 2Way ANOVA Centroid (y), 2Way ANOVA Centroid (z), 2Way ANOVA Structural Model Ind, 2Way ANOVA Trabecular Thickness …]
